# Supplementary material for: Inflammasome Genetic Variants Are Associated with Protection to Clinical Severity of COVID-19 among Patients from Rio de Janeiro, Brazil
Source: Biomed Res Int. 2022 Sep 5;2022:9082455. doi: 10.1155/2022/9082455 (PMC9467712; doi:10.1155/2022/9082455)
Supplement: Supplementary Materials — Table S1: characteristics of inflammasome SNPs included in the study. Table S2: unconditional logistic multiple regression model of risk and protection genetic factors for coronary artery disease in SARS-CoV-2-infected individuals in our cohort (n = 433). Table S3: unconditional logistic multiple regression model of risk and protection genetic factors for diabetes mellitus in SARS-CoV-2-infected individuals in our cohort (n = 433). Table S4: unconditional logistic multiple regression model of risk and protection genetic factors for obesity or previous bariatric disease in SARS-CoV-2-infected individuals in our cohort (n = 433). Table S5: association analyses among NLRP3 and CARD8 inflammasome haplotype frequencies and risk/protection factors for coronary artery disease in SARS-CoV-2-infected individuals. [file 9082455.f1.zip]

Archive with 2 entries (2 files):
- AJE Editing Certificate.pdf
- Supplementary Files.docx
